# Supplementary material for: Quantification of bone marrow interstitial pH and calcium concentration by intravital ratiometric imaging
Source: Nat Commun. 2022 Jan 19;13:393. doi: 10.1038/s41467-022-27973-x (PMC8770570; doi:10.1038/s41467-022-27973-x)
Supplement: Supplementary file 11 — Source Data [file 41467_2022_27973_MOESM11_ESM.xlsx]

## Sheet: Fig 1b
Depth (Z2, microns)	Before correction							After correction
12	1	1	1	1	1	1		1	1	1	1	1	1
15	1.02427	0.936035	1.01914	1.01	0.993283	1.03867		0.991142	0.897623	1.00188	1	0.981161	0.995258
18	1.07445	0.911587	1.04953	1.06	1.00864	1.08615		1.00606	0.838305	1.01429	1.04	0.984173	0.99725
21	1.1247	0.974801	1.08703	1.07	0.990805	1.13288		1.01906	0.85965	1.03274	1.04	0.95497	0.996685
24	1.15087	1.05679	1.06474	1.08	1.02515	1.18619		1.00904	0.893706	0.994435	1.04	0.976015	0.999969
27	1.22332	1.10293	1.10474	1.11	1.06055	1.26169		1.03787	0.894456	1.01432	1.06	0.997389	1.01916
30	1.23751	1.14746	1.13079		1.06722	1.29895		1.01595	0.892377	1.02067		0.991421	1.0054
33	1.25206	1.29004	1.01663		1.05019	1.32096		0.994651	0.962096	0.902084		0.963688	0.979708
36	1.28983				1.10057			0.991512				0.997596

## Sheet: Fig 1e
Figure 1e	pH	Ratio
	5.6	0.137738	0.140968	0.136194
	6.4	0.205516	0.212288	0.207791
	6.78	0.285915	0.30037	0.289804
	7.08	0.438769	0.437295	0.438849
	7.4	0.65311	0.694511	0.692809
	7.8	1.0221	0.976976	0.946848
	8.3	1.69201	1.79515	1.56926
	9.02	2.02948	1.97355	2.0848

## Sheet: Fig 1f
Figure 1f	Vessels	Interstitium
	7.56538	7.4617
	7.51957	7.33684
	7.51079	7.33567
	7.50981	7.3105
	7.50588	7.30439
	7.50095	7.30316
	7.48902	7.30193
	7.47494	7.29326
	7.47393	7.29326
	7.47292	7.28827
	7.46885	7.28323
	7.46783	7.28323
	7.46579	7.28071
	7.46477	7.2769
	7.4617	7.2769
	7.45139	7.27179
	7.44307	7.26794
	7.44307	7.26794
	7.43045	7.25886
	7.4294	7.25756
	7.42195	7.25756
	7.41552	7.24703
	7.41444	7.2457
	7.41337	7.24437
	7.41229	7.23229
	7.41229	7.23094
	7.40688	7.22958
	7.40579	7.22549
	7.39705	7.22276
	7.39705	7.22138
	7.39596	7.21863
	7.39155	7.21863
	7.39155	7.21586
	7.38712	7.21586
	7.38601	7.20609
	7.3849	7.20468
	7.38379	7.20327
	7.38267	7.19618
	7.38156	7.19189
	7.38156	7.19045
	7.38044	7.18757
	7.37932	7.18322
	7.3782	7.18177
	7.37708	7.17884
	7.37708	7.17884
	7.37483	7.17738
	7.37257	7.17591
	7.37257	7.17591
	7.37145	7.17149
	7.37031	7.17
	7.36918	7.16554
	7.36918	7.16255
	7.36805	7.15954
	7.36691	7.15803
	7.36578	7.15652
	7.36578	7.15348
	7.36578	7.15196
	7.36464	7.14737
	7.3635	7.13809
	7.36236	7.13809
	7.36236	7.13653
	7.36121	7.1334
	7.36007	7.13183
	7.35892	7.1255
	7.35663	7.12391
	7.35663	7.12391
	7.35432	7.12391
	7.35317	7.12231
	7.35202	7.12231
	7.35202	7.12231
	7.35202	7.11911
	7.35086	7.1175
	7.35086	7.1175
	7.34738	7.11589
	7.34621	7.11428
	7.34505	7.11103
	7.34505	7.10941
	7.34388	7.10614
	7.34271	7.10614
	7.34154	7.09789
	7.34037	7.09789
	7.33802	7.09622
	7.33684	7.09622
	7.33448	7.09456
	7.3333	7.09456
	7.33212	7.09456
	7.33212	7.09288
	7.33212	7.08952
	7.33093	7.08615
	7.32975	7.08615
	7.32737	7.08275
	7.32498	7.08275
	7.32498	7.08275
	7.32498	7.08275
	7.32378	7.08105
	7.32378	7.07245
	7.32378	7.07245
	7.32138	7.07072
	7.32018	7.07072
	7.31898	7.07072
	7.31777	7.06898
	7.31657	7.06898
	7.31536	7.06723
	7.31536	7.06723
	7.31536	7.06548
	7.31536	7.06548
	7.31414	7.06021
	7.31293	7.05666
	7.3105	7.0531
	7.3105	7.04771
	7.3105	7.04771
	7.3105	7.04771
	7.30928	7.0459
	7.30928	7.04409
	7.30928	7.04044
	7.30316	7.04044
	7.30316	7.03678
	7.30316	7.03678
	7.30193	7.02565
	7.29823	7.02377
	7.29823	7.02377
	7.29699	7.02189
	7.29699	7.02
	7.29699	7.0181
	7.29575	7.00854
	7.29575	7.00272
	7.29451	6.99881
	7.29451	6.99684
	7.29326	6.99487
	7.29326	6.98691
	7.29326	6.96443
	7.28827	6.95814
	7.28701	6.95814
	7.28575	6.93446
	7.28323	6.93446
	7.27944	6.92558
	7.27944	6.91884
	7.27562	6.912
	7.27307	6.90508
	7.27051	6.90508
	7.27051	6.8616
	7.26922	6.8616
	7.26794	6.84107
	7.26536	6.83581
	7.26536	6.70408
	7.26406
	7.26406
	7.25886
	7.25756
	7.25756
	7.25756
	7.25756
	7.25625
	7.25625
	7.24835
	7.2457
	7.2457
	7.24437
	7.24171
	7.24037
	7.24037
	7.23903
	7.23903
	7.22958
	7.22549
	7.22413
	7.21586
	7.21447
	7.21308
	7.2103
	7.2103
	7.2089
	7.2075
	7.20468
	7.20327
	7.20186
	7.20045
	7.20045
	7.19475
	7.19189
	7.19189
	7.19045
	7.17591
	7.17591
	7.16852
	7.07418

## Sheet: Fig 2b
Depth (Z2, microns)	Before correction						After correction
12	1	1	1	1	1	1	1	1	1	1	1	1
15	0.997846	1.03231	1.00305	1.01292	1.00634	1.02393	0.993808	1.01536	0.987107	1.00417	0.990955	1.00675
18	1.00532	1.06312	1.00878	1.02087	1.01219	1.04693	0.997201	1.02851	0.97696	1.00331	0.981477	1.01209
21	1.01443	1.08756	1.02394	1.02455	1.01543	1.06232	1.00216	1.03488	0.975878	0.998233	0.969566	1.00974
24	1.0259	1.10401	1.03149	1.0291	1.02286	1.07653	1.00939	1.03329	0.967448	0.99401	0.961724	1.00607
27	1.04167	1.11434	1.03492	1.03354	1.03596	1.08348	1.02076	1.02584	0.955235	0.989669	0.959148	0.995573
30	1.05502	1.13233	1.03805	1.04869	1.05081	1.09837	1.02965	1.02529	0.942897	0.995512	0.958025	0.992317
33	1.0662	1.17355	1.04707	1.06573	1.07448	1.09547	1.03635	1.04516	0.935964	1.00295	0.964624	0.973097
36	1.07831	1.19549	1.0967	1.07913	1.16215	1.11562	1.04389	1.04723	0.96475	1.00679	1.02738	0.974368
39	1.08576	1.21673	1.11859		1.19426	1.15359	1.04684	1.04834	0.968363		1.03962	0.990619
42	1.10424	1.23034	1.16367		1.20712	1.16965	1.06036	1.04267	0.991376		1.03475	0.987554
45	1.11849	1.24076	1.26196		1.2046	1.16794	1.06969	1.03424	1.05802		1.0168	0.96957
48	1.12099	1.25402	1.1504		1.22184	1.16644	1.06774	1.02813	0.949151		1.01558	0.952075
51	1.12949	1.27275	1.16409		1.24593	1.23253	1.07149	1.02636	0.945183		1.01977	0.989138
54	1.13713	1.28794	1.27486		1.26466	1.36894	1.07436	1.02157	1.01867		1.01927	1.08017
57	1.13054	1.28689			1.22366		1.06382	1.00398			0.971156
60	1.02174				1.16386

## Sheet: Fig 2c
Figure 2c	Before	After
	1.18913	1.18835
	1.27327	1.21358
	1.36663	1.10072
	1.12655	1.12594
	1.09782	1.21092
	1.09679	1.18171
	1.32251	1.10072
	1.21786	1.27466
	1.25172	1.13922
	1.44871	1.2627
	1.3061	1.23615
	1.48257	1.17109
	1.52669	1.18437
	1.44974	1.2149
	1.33483	1.19764
	1.45795	1.18304
	1.53592	1.16711
	1.56465	1.12462
	1.2825	1.16711
	1.39228	1.18437
	1.5154	1.13657
	1.5903	1.16843
	1.70008	1.1286
	1.69803	1.11532
	1.76677	1.27997
	1.40459	1.27731
	1.46308	1.17906
	1.60261	1.35963
	1.51745	1.30254
	1.44256	1.29457
	1.55336	1.32909
	1.68982	1.22516
	1.56875	1.17345
	1.72368	1.15498
	1.62929	1.33352
	1.71342	1.07494
	1.68982	1.31751
	1.72984	1.16729
	1.67033	1.22393
	1.68469	1.23132
	1.7483	1.23378
	1.72676	1.20423
	1.95248	1.35691
	2.24284	1.57157
	1.6929	1.17548
	1.47949	1.26984
	1.70829	1.158
	1.81192	1.25936
	1.53002	1.18363
	0.784302	1.21858
	1.788	1.19645
	1.826	1.14519
	1.831	1.34091
	1.657	1.25353
	1.624	1.29314
	1.638	1.20227
	1.7	1.14053
	1.67	1.09393
	1.568	1.21509
	1.572	1.17198
	1.776	1.2512
	1.65	1.28266
	1.762	1.24072
	1.584	1.1848
	2.021	1.17897
	1.691	1.15917
	1.968	1.15101
	1.781	1.21159
	1.909	1.17431
	1.715	1.08228
	1.749	1.08344
	1.875	1.19062
	2.086
	1.072
	1.21
	1.445
	1.559
	1.352
	1.517
	1.407
	1.535
	1.442
	1.286
	1.387
	1.212
	1.526
	1.465
	1.376
	1.377
	1.488
	1.675
	1.52
	1.529
	1.481
	1.597
	1.554
	1.575
	1.575
	1.481
	1.54
	1.665
	1.76
	1.733
	1.628
	1.716
	1.664
	1.597
	1.547
	1.616

## Sheet: Fig 2d
Time	Ratio	STD		Time	CB	STD
1	1.6584	0.0637		1	7.784	2.0632
101	1.6723	0.0385		101	11.5472	1.5184
201	1.5282	0.0857		201	22.9808	7.2488
301	1.0516	0.1263		301	75.5	19.8544
401	1.2809	0.0923		401	60.3296	13.964
501	1.1761	0.0792		501	53.9712	11.4736
601	1.2018	0.0701		601	49.8424	10.712

## Sheet: Fig 3b
	Free calcium	pH 7.4			pH 7.0
	0.0500729	0.257057	0.259889	0.263616	0.286387	0.289001	0.286912
	0.195476	0.479386	0.477903	0.485957	0.501109	0.502528	0.50056
	0.28059	0.586026	0.587628	0.587754	0.648633	0.645872	0.634049
	0.465004	0.790459	0.779808	0.780326	0.775499	0.774044	0.772864
	0.597994	0.93323	0.922243	0.917541	0.925228	0.911718	0.907314
	0.899564	1.17358	1.12415	1.1205	1.0622	1.06194	1.05963
	2.35205	1.39096	1.37579	1.35663	1.53845	1.49148	1.48835
	13.6878	1.61875	1.57675	1.5354	1.6646	1.61287	1.59088

## Sheet: Fig 3c
Vessels	Interstitium	Serum in vitro
1.4995	1.58605	1.2249
1.41447	1.57605	1.13474
1.41242	1.5192	1.08914
1.35541	1.50504	1.08347
1.3481	1.49104	1.04974
1.34706	1.48805	1.03898
1.31959	1.48804	0.991228
1.31906	1.47204	0.873402
1.31803	1.46104
1.31639	1.43604
1.31492	1.43404
1.31492	1.43106
1.31181	1.43106
1.30558	1.42795
1.30558	1.42069
1.30558	1.41904
1.30239	1.41551
1.29739	1.41404
1.29729	1.41032
1.29639	1.40804
1.29106	1.40617
1.28795	1.39373
1.28639	1.38958
1.28338	1.38958
1.27758	1.38904
1.27738	1.38804
1.27655	1.38751
1.27638	1.3844
1.27635	1.38304
1.27338	1.38128
1.2724	1.3761
1.27136	1.37299
1.26825	1.36884
1.26825	1.36573
1.26783	1.36556
1.26307	1.36366
1.26138	1.35383
1.26027	1.34504
1.25995	1.34504
1.25819	1.33404
1.25504	1.32508
1.25477	1.32321
1.25166	1.32218
1.25062	1.31284
1.24777	1.31139
1.24647	1.31104
1.24537	1.31077
1.24437	1.30973
1.24337	1.30973
1.24233	1.30927
1.24037	1.30662
1.24025	1.30539
1.23837	1.30455
1.23837	1.30405
1.23737	1.30143
1.23714	1.3004
1.23421	1.3004
1.23403	1.29832
1.23299	1.2978
1.23299	1.29729
1.22637	1.29704
1.22637	1.29314
1.22573	1.28899
1.22573	1.28795
1.22159	1.28692
1.22137	1.28484
1.22066	1.28384
1.2164	1.28384
1.21537	1.28277
1.21433	1.28204
1.21329	1.27758
1.21329	1.27655
1.21225	1.27655
1.21225	1.27447
1.21122	1.27344
1.21036	1.27281
1.21018	1.2724
1.20936	1.2724
1.20836	1.27238
1.2071	1.27032
1.20499	1.26825
1.20396	1.26721
1.20396	1.26579
1.2039	1.26514
1.20236	1.26307
1.19836	1.26203
1.19325	1.26099
1.19218	1.26099
1.19148	1.26
1.1911	1.25892
1.19043	1.25804
1.19005	1.25581
1.19005	1.25137
1.18626	1.25089
1.18582	1.24958
1.18522	1.2472
1.18425	1.2472
1.18322	1.24544
1.1816	1.2444
1.18153	1.2444
1.18114	1.24337
1.18114	1.24336
1.17897	1.24329
1.17688	1.24233
1.17635	1.24129
1.17633	1.23818
1.17584	1.23818
1.17584	1.23541
1.17552	1.23526
1.17514	1.23421
1.17492	1.23092
1.17435	1.22988
1.16958	1.22884
1.16958	1.22366
1.16663	1.22262
1.16663	1.21962
1.16663	1.21951
1.16661	1.218
1.16635	1.21545
1.16559	1.21445
1.16559	1.21349
1.16535	1.21337
1.16455	1.20914
1.16455	1.209
1.16455	1.20636
1.16229	1.20603
1.16144	1.20499
1.16125	1.20398
1.16035	1.20025
1.1602	1.19981
1.15935	1.19927
1.15847	1.19773
1.15833	1.19758
1.15809	1.19558
1.15708	1.19359
1.15535	1.19255
1.15418	1.19147
1.15417	1.19048
1.15291	1.18936
1.14978	1.18836
1.14944	1.18737
1.14784	1.18604
1.14769	1.184
1.14692	1.18167
1.14678	1.18114
1.14637	1.18114
1.14381	1.18105
1.14174	1.17953
1.14151	1.17803
1.13998	1.17492
1.13834	1.174
1.13572	1.17388
1.1354	1.17285
1.13518	1.17181
1.13465	1.17167
1.13434	1.1715
1.13344	1.17077
1.13252	1.17
1.13252	1.16749
1.13102	1.16704
1.1299	1.16663
1.12834	1.16663
1.12722	1.16351
1.12591	1.16235
1.12041	1.16144
1.12041	1.16035
1.11973	1.16014
1.11973	1.15916
1.11955	1.15916
1.11892	1.15839
1.1183	1.15809
1.11685	1.15746
1.11619	1.15729
1.11478	1.15646
1.11333	1.1533
1.11329	1.15186
1.1127	1.15135
1.11225	1.15107
1.11121	1.14978
1.11121	1.14874
1.10959	1.14634
1.10912	1.146
1.10881	1.14589
1.10802	1.14543
1.10731	1.14485
1.10669	1.14334
1.10631	1.14234
1.10533	1.14045
1.10458	1.14041
1.10353	1.1404
1.10353	1.13941
1.10333	1.13759
1.10248	1.13759
1.10233	1.13667
1.10183	1.13448
1.10142	1.13344
1.10129	1.13137
1.10078	1.13137
1.0972	1.13137
1.09661	1.13137
1.09557	1.13033
1.09557	1.12934
1.09557	1.12834
1.09507	1.12826
1.09507	1.12689
1.09233	1.12637
1.09133	1.12334
1.09033	1.12303
1.08884	1.12041
1.08625	1.12035
1.08619	1.11996
1.0858	1.11955
1.08564	1.11934
1.08543	1.118
1.08432	1.11734
1.08306	1.11581
1.08138	1.11581
1.08032	1.11374
1.077	1.11319
1.07632	1.11233
1.07622	1.11063
1.07472	1.11
1.07293	1.10589
1.07082	1.10531
1.07082	1.10129
1.07032	1.101
1.06977	1.10029
1.06753	1.09818
1.06753	1.09603
1.06743	1.09533
1.06671	1.09363
1.06624	1.08825
1.06619	1.08825
1.06532	1.08781
1.065	1.08503
1.06479	1.085
1.06434	1.08385
1.06232	1.08349
1.05888	1.08263
1.05805	1.08189
1.05743	1.08003
1.05391	1.07993
1.05254	1.0761
1.05184	1.07603
1.05157	1.07602
1.05059	1.07537
1.04513	1.07522
1.04178	1.0736
1.04129	1.07293
1.04111	1.07221
1.0408	1.0712
1.04023	1.07018
1.04011	1.07018
1.03917	1.06917
1.03911	1.06811
1.03819	1.06766
1.03815	1.06624
1.03523	1.06526
1.0351	1.0633
1.03409	1.06318
1.03228	1.06117
1.03209	1.06037
1.02968	1.06
1.02757	1.05981
1.02736	1.05981
1.02677	1.05917
1.02607	1.058
1.0232	1.05774
1.02243	1.05716
1.02222	1.056
1.0217	1.05415
1.02105	1.05391
1.02065	1.05152
1.02026	1.05048
1.01805	1.04961
1.01733	1.04931
1.01554	1.04914
1.01455	1.04713
1.01258	1.0457
1.0123	1.04412
1.01002	1.04312
1.00962	1.0408
1.0095	1.04023
1.0093	1.03983
1.00902	1.03787
1.00858	1.03591
1.00701	1.0351
1.00701	1.03494
1.00461	1.03493
1.00461	1.034
1.00359	1.03309
1.0007	1.03303
0.99972	1.03131
0.999671	1.031
0.99682	1.0299
0.996299	1.0287
0.994829	1.02862
0.993851	1.02757
0.99381	1.025
0.99288	1.02418
0.990645	1.02385
0.989938	1.02172
0.989925	1.02018
0.988958	1.01845
0.988296	1.01831
0.987004	1.01805
0.986929	1.018
0.986026	1.01704
0.984959	1.017
0.984411	1.01303
0.984315	1.013
0.984069	1.01244
0.983943	1.01069
0.98294	1.01
0.982205	1.00902
0.981215	1.009
0.980034	1.009
0.979049	1.00852
0.978064	1.00801
0.975817	1.00697
0.975265	1.005
0.973309	1.00099
0.972331	1.00099
0.96729	0.999085
0.966462	0.99803
0.966462	0.997985
0.96329	0.996557
0.96329	0.994829
0.962345	0.992873
0.962305	0.992
0.961571	0.991895
0.961102	0.991372
0.958636	0.990964
0.957658	0.990822
0.956435	0.990335
0.954856	0.99
0.954723	0.986
0.95348	0.985
0.952495	0.983
0.952495	0.98294
0.949832	0.981937
0.943591	0.981019
0.942861	0.981019
0.941621	0.979965
0.938666	0.978928
0.9386	0.977891
0.936469	0.976972
0.934796	0.97693
0.934338	0.976
0.93378	0.976
0.933741	0.975265
0.933273	0.975109
0.932756	0.97482
0.932225	0.973913
0.93181	0.973765
0.928855	0.972706
0.925769	0.971907
0.92475	0.9692
0.923892	0.96849
0.923421	0.967895
0.922619	0.966892
0.91853	0.96288
0.918358	0.962305
0.913031	0.959614
0.91211	0.959017
0.91211	0.955077
0.909726	0.954775
0.908748	0.954
0.908132	0.950844
0.905215	0.949892
0.90423	0.948854
0.900246	0.948516
0.899181	0.947818
0.895985	0.946898
0.892373	0.946832
0.889418	0.94501
0.884265	0.944225
0.879264	0.943944
0.875742	0.942633
0.874262	0.941817
0.871725	0.937895
0.871689	0.937
0.86286	0.93684
0.860827	0.936802
0.859869	0.936696
0.85301	0.935711
0.81164	0.929152
0.785045	0.929
	0.928
	0.927775
	0.927775
	0.927334
	0.927078
	0.926772
	0.926
	0.923702
	0.922443
	0.921464
	0.917745
	0.916278
	0.916
	0.915739
	0.915027
	0.913733
	0.91273
	0.911066
	0.910724
	0.91
	0.909726
	0.908718
	0.908718
	0.908132
	0.907715
	0.907715
	0.906245
	0.904
	0.901697
	0.899915
	0.89886
	0.897
	0.896682
	0.894388
	0.894343
	0.893358
	0.891667
	0.890674
	0.890403
	0.888
	0.888
	0.887655
	0.884293
	0.883035
	0.879
	0.878583
	0.878339
	0.877625
	0.876622
	0.876467
	0.873154
	0.870604
	0.870043
	0.869601
	0.867
	0.865895
	0.865589
	0.865589
	0.854947
	0.85455
	0.85455
	0.853959
	0.85255
	0.85244
	0.848
	0.847165
	0.846192
	0.846
	0.845529
	0.844526
	0.838454
	0.836615
	0.836502
	0.836339
	0.836
	0.83556
	0.834
	0.83249
	0.827475
	0.826472
	0.823
	0.821845
	0.821457
	0.81923
	0.817445
	0.816442
	0.815515
	0.814436
	0.811606
	0.810769
	0.809897
	0.809185
	0.807415
	0.804712
	0.804406
	0.799787
	0.799391
	0.791907
	0.79125
	0.79125
	0.786352
	0.784516
	0.782
	0.773466
	0.771307
	0.768
	0.768
	0.767
	0.763283
	0.753238
	0.737445
	0.735112
	0.725169
	0.721157
	0.718
	0.71529
	0.712125
	0.712125
	0.71107
	0.709121
	0.688235
	0.678647
	0.61579
	0.605812
	0.58809
	0.571044
	0.557194
	0.557194
	0.548671
	0.534821
	0.526298
	0.523102
	0.49114
	0.47729
	0.46131
	0.43574
	0.41976
	0.413367
	0.408041
	0.403779
	0.398452
	0.376079
	0.345183

## Sheet: Fig 3d
Vessels	Interstitium	Serum in vitro
3.01131	4.4802	1.27741
2.21037	4.25246	1.02025
2.19544	3.26611	0.915033
1.83438	3.07955	0.902896
1.79469	2.9119	0.83442
1.78916	2.87794	0.813861
1.6514	2.87794	0.729206
1.64891	2.70728	0.557641
1.64403	2.5993
1.63639	2.37816
1.62951	2.36177
1.62951	2.33766
1.61517	2.33766
1.58704	2.31293
1.58704	2.2568
1.58704	2.24436
1.57289	2.21801
1.55106	2.20725
1.55062	2.18025
1.54675	2.16397
1.52408	2.15075
1.51106	2.06589
1.50455	2.03874
1.49221	2.03874
1.46876	2.03526
1.46795	2.02881
1.46462	2.02537
1.46396	2.00557
1.46383	1.99705
1.45209	1.98606
1.44823	1.95419
1.44417	1.93543
1.4321	1.91085
1.4321	1.89272
1.43046	1.89172
1.41228	1.88077
1.40591	1.8257
1.40176	1.77845
1.40057	1.77845
1.39399	1.72183
1.38235	1.67765
1.38136	1.66865
1.37	1.66368
1.36625	1.61993
1.35597	1.61329
1.35136	1.61167
1.34745	1.61043
1.34391	1.60572
1.34038	1.60572
1.3367	1.60361
1.32987	1.59168
1.32945	1.58619
1.32292	1.58242
1.32292	1.58024
1.31947	1.56868
1.31867	1.56414
1.30864	1.56414
1.30802	1.55511
1.30449	1.55284
1.30449	1.55062
1.28226	1.54955
1.28226	1.53286
1.28016	1.51538
1.28016	1.51106
1.26654	1.50675
1.26582	1.49819
1.26353	1.49407
1.24978	1.49407
1.24646	1.4897
1.24316	1.48672
1.23986	1.46876
1.23986	1.46463
1.23658	1.46462
1.23658	1.45639
1.23331	1.4523
1.23063	1.44983
1.23005	1.44823
1.2275	1.44823
1.22437	1.44816
1.22044	1.44013
1.21393	1.4321
1.21074	1.4281
1.21074	1.42263
1.21057	1.42016
1.20585	1.41228
1.19371	1.40836
1.17843	1.40446
1.17528	1.40446
1.17319	1.40074
1.17207	1.3967
1.17012	1.39342
1.169	1.38517
1.169	1.36897
1.15796	1.36722
1.15668	1.3625
1.15494	1.35397
1.15216	1.35397
1.14918	1.34768
1.14455	1.344
1.14435	1.344
1.14325	1.34038
1.14325	1.34034
1.13707	1.34009
1.13119	1.3367
1.12971	1.33307
1.12963	1.32225
1.12827	1.32225
1.12827	1.31271
1.12736	1.3122
1.1263	1.30864
1.1257	1.29748
1.12411	1.29399
1.11092	1.29051
1.11092	1.27333
1.10283	1.26993
1.10283	1.26015
1.10283	1.2598
1.1028	1.25491
1.10209	1.24674
1.10002	1.24356
1.10002	1.2405
1.09937	1.2401
1.09721	1.22681
1.09721	1.22636
1.09721	1.21816
1.09112	1.21713
1.08885	1.21393
1.08832	1.21082
1.08593	1.19943
1.08554	1.19809
1.08326	1.19647
1.08092	1.19181
1.08056	1.19137
1.07993	1.18536
1.07724	1.17943
1.07269	1.17636
1.06964	1.17319
1.06961	1.17025
1.06631	1.16697
1.0582	1.16405
1.05732	1.16116
1.05321	1.1573
1.05283	1.15143
1.05086	1.14474
1.05051	1.14325
1.04945	1.14325
1.04294	1.14299
1.0377	1.13866
1.03713	1.13443
1.03328	1.1257
1.0292	1.12313
1.02267	1.12281
1.02188	1.11993
1.02136	1.11705
1.02004	1.11666
1.01928	1.11621
1.01706	1.11419
1.01481	1.11206
1.01481	1.1052
1.01113	1.10395
1.00843	1.10283
1.00463	1.10283
1.00192	1.09441
0.998771	1.09128
0.985683	1.08884
0.985674	1.08593
0.985674	1.08539
0.984082	1.08276
0.984082	1.08276
0.983641	1.08072
0.982168	1.07993
0.980704	1.07827
0.977304	1.07782
0.975765	1.07562
0.97247	1.06733
0.969118	1.06359
0.969035	1.06225
0.967664	1.06154
0.966626	1.0582
0.964232	1.05551
0.964225	1.04938
0.96051	1.0485
0.959445	1.04821
0.958715	1.04704
0.956915	1.04557
0.955312	1.04175
0.95391	1.03922
0.953035	1.03447
0.950821	1.03436
0.949135	1.03433
0.946758	1.03185
0.946758	1.02732
0.94631	1.02732
0.944388	1.02503
0.944065	1.01962
0.942937	1.01706
0.942026	1.01199
0.941744	1.01199
0.940607	1.01199
0.932647	1.01199
0.931356	1.00946
0.92906	1.00705
0.92906	1.00463
0.92906	1.00443
0.92796	1.00112
0.92796	0.999878
0.921956	0.992619
0.91978	0.991897
0.91761	0.985674
0.914392	0.985535
0.908824	0.984611
0.908701	0.983641
0.907868	0.98314
0.907527	0.98
0.907061	0.978458
0.904715	0.974883
0.902033	0.974883
0.898468	0.970063
0.896238	0.968798
0.889263	0.966801
0.887855	0.962888
0.887638	0.961449
0.884532	0.952074
0.880829	0.950764
0.876486	0.941087
0.876486	0.94
0.875452	0.939505
0.874324	0.934821
0.869755	0.930072
0.869755	0.928523
0.869546	0.924794
0.868089	0.913133
0.867131	0.913133
0.867031	0.912182
0.865271	0.91
0.864624	0.906223
0.864192	0.903694
0.863283	0.902927
0.859229	0.901108
0.852356	0.899543
0.850711	0.895624
0.849499	0.895414
0.842551	0.89
0.839884	0.887391
0.838502	0.88725
0.837976	0.887224
0.836073	0.88587
0.825539	0.882214
0.819166	0.880829
0.818221	0.879327
0.817897	0.877264
0.817312	0.875171
0.816224	0.875171
0.815999	0.873102
0.814233	0.870934
0.814106	0.870018
0.812378	0.867131
0.812297	0.865151
0.806844	0.861207
0.806584	0.86
0.804716	0.86
0.801352	0.85533
0.800994	0.854595
0.796554	0.854224
0.792685	0.854224
0.792292	0.852939
0.79123	0.85062
0.789945	0.850105
0.784732	0.848961
0.783346	0.846667
0.782966	0.843035
0.782029	0.842551
0.780867	0.837884
0.780147	0.835874
0.779446	0.834174
0.775477	0.833605
0.774198	0.833263
0.771012	0.829391
0.769267	0.826631
0.765792	0.823621
0.765305	0.821708
0.761303	0.817312
0.76061	0.816224
0.760396	0.815469
0.760048	0.811777
0.759551	0.81
0.758787	0.808111
0.756061	0.806285
0.756061	0.806267
0.751908	0.804543
0.751908	0.802738
0.750145	0.8
0.745192	0.8
0.743523	0.799553
0.74344	0.796961
0.7386	0.794762
0.737719	0.794617
0.735241	0.792685
0.733596	0.79
0.733527	0.786503
0.731967	0.785913
0.728234	0.782064
0.727058	0.779306
0.727036	0.776196
0.72543	0.775943
0.724333	0.775477
0.722196	0.775396
0.722072	0.773689
0.720583	0.773614
0.718828	0.77
0.717929	0.766531
0.717771	0.76554
0.717368	0.762473
0.717161	0.759551
0.71552	0.759521
0.71432	0.75952
0.712706	0.75869
0.710787	0.757796
0.709191	0.755985
0.707598	0.755395
0.703978	0.752579
0.703092	0.745697
0.699961	0.745697
0.698401	0.742442
0.69042	0.740649
0.689118	0.740573
0.689118	0.738155
0.684155	0.735241
0.684155	0.731956
0.682684	0.730319
0.682622	0.73
0.681481	0.729446
0.680754	0.728766
0.676942	0.728529
0.675436	0.727718
0.673558	0.725332
0.671141	0.720541
0.670938	0.72
0.669042	0.715618
0.667544	0.71552
0.667544	0.713883
0.663511	0.712388
0.654157	0.712388
0.653073	0.710675
0.651233	0.71
0.646872	0.707318
0.646775	0.705835
0.643649	0.705768
0.641205	0.704
0.640539	0.703092
0.639726	0.702842
0.63967	0.702378
0.638989	0.700926
0.638239	0.70069
0.637469	0.7
0.636868	0.698999
0.632604	0.697726
0.628183	0.693432
0.626729	0.692311
0.625508	0.691373
0.624839	0.689794
0.623702	0.683517
0.617932	0.682622
0.61769	0.678451
0.610257	0.67753
0.608981	0.671479
0.608981	0.671017
0.60569	0.669835
0.604345	0.665041
0.6035	0.663602
0.599511	0.662036
0.59817	0.661527
0.592776	0.660478
0.591342	0.659096
0.587059	0.658998
0.582256	0.656272
0.578354	0.655102
0.571612	0.654684
0.565138	0.652734
0.560623	0.651524
0.558735	0.645739
0.555514	0.644192
0.555468	0.643981
0.544394	0.642541
0.541873	0.64
0.54069	0.64
0.532282	0.633032
0.484051	0.632813
0.455122	0.631376
	0.631053
	0.631053
	0.630421
	0.630054
	0.629616
	0.628513
	0.625238
	0.623451
	0.622067
	0.616831
	0.614778
	0.614389
	0.614025
	0.613032
	0.611232
	0.60984
	0.607538
	0.607066
	0.606067
	0.60569
	0.604304
	0.6035
	0.602928
	0.602928
	0.600916
	0.6
	0.597857
	0.59233
	0.590911
	0.59
	0.59
	0.588416
	0.584931
	0.584871
	0.583562
	0.581322
	0.58001
	0.579652
	0.576491
	0.576491
	0.576039
	0.571647
	0.570013
	0.564799
	0.564263
	0.563949
	0.561748
	0.56155
	0.56
	0.557326
	0.554096
	0.553388
	0.55283
	0.55
	0.549561
	0.548177
	0.547794
	0.534644
	0.534159
	0.534159
	0.533439
	0.531723
	0.531589
	0.526218
	0.525214
	0.524046
	0.523816
	0.523251
	0.522051
	0.514839
	0.512673
	0.51254
	0.512348
	0.51195
	0.511434
	0.509607
	0.507844
	0.502028
	0.500872
	0.496888
	0.49557
	0.495127
	0.492595
	0.490574
	0.49
	0.488397
	0.487183
	0.484013
	0.483079
	0.482108
	0.481316
	0.48
	0.476366
	0.476029
	0.470967
	0.470536
	0.46244
	0.461735
	0.461735
	0.456508
	0.454562
	0.451906
	0.442994
	0.440764
	0.437364
	0.437364
	0.436341
	0.432553
	0.422453
	0.406959
	0.404709
	0.395229
	0.391454
	0.388503
	0.385983
	0.383056
	0.383056
	0.382085
	0.380294
	0.361503
	0.35311
	0.301458
	0.293759
	0.280397
	0.267908
	0.258013
	0.258013
	0.252033
	0.242486
	0.236715
	0.234571
	0.213703
	0.204973
	0.195125
	0.179848
	0.170587
	0.166942
	0.163931
	0.161538
	0.158568
	0.146335
	0.13006

## Sheet: Fig 3e
Arterioles	Sinusoids	Endosteum
1.27279	1.17609	1.55284
0.9264	0.760063	0.492595
0.775959	0.857266	0.843035
0.983248	0.522983	1.19181
0.973873	0.426565	0.614778
0.995124	0.634676	0.86
0.935223	0.610621	0.630054
0.569055	0.509968	0.584931
1.26624	0.576879	1.14325
0.889995	0.603721	0.833263
1.34092	0.881677	0.821708
0.522983	0.783142	1.14299
0.569055	0.681057	1.27333
0.801429	1.20009	1.88077
0.777748	0.746234	1.77845
0.69676	0.772395
0.761811	0.896294	1.98606
0.889995	0.820199	0.522051
0.985609	0.706366	0.759551
1.15561	0.646326	0.983641
0.941906	0.628932	0.482108
0.885825	0.634676	1.16116
1.03938	0.716113	1.55062
0.695173	0.624658	1.32225
0.714478	0.600983	1.11419
0.75658	1.01205	0.293759
1.17905	1.30285	1.10283
1.54769	1.42944	0.94
1.00233	1.29273	1.04557
	0.849304	2.06589
	0.839472	2.24436
	1.97661	0.502028
	1.45283	1.26015
	1.36956	1.44983
	1.56508	0.571647
	0.950908	1.06359
	1.08612	0.628513
	1.37685	0.481316
	1.43718	1.21713
	1.27939	0.553388
	1.22161	1.0582
		0.654684
		1.08539
		0.720541
		1.55511
		1.30864
		0.961449
		1.03433
		0.663602
		1.29748
		0.806267
		0.524046
		1.66368
		1.08276
		1.344
		0.901108
		0.534159
		0.454562
		0.631053
		1.44823
		0.773614
		0.731956
		0.496888
		0.166942
		0.895414
		0.607066
		0.757796
		1.35397
		1.36722
		0.775943
		0.391454
		0.683517
		1.4897
		1.07827
		0.817312
		1.40836
		1.00443
		0.67753
		1.21082
		1.2598
		1.12281
		1.13866
		0.730319
		0.658998
		0.267908
		1.19809
		0.906223
		0.483079
		0.903694
		0.622067
		1.01199
		1.11705
		1.01199
		1.32225
		0.870934
		0.755985
		0.563949
		1.00946
		0.557326
		1.56414
		0.625238
		0.656272
		0.13006
		0.51195
		0.380294
		1.46876
		1.05551
		0.56155
		0.179848
		1.3625
		0.899543
		1.29399
		1.19943
		0.671479
		1.07782
		0.602928
		0.600916
		1.35397
		1.07562
		1.01706
		0.511434
		1.08276
		0.76554
		0.554096
		0.58001
		1.19647
		1.58024
		0.727718
		1.4523
		0.630421
		0.490574
		0.597857
		0.808111
		0.882214
		0.710675
		1.58242
		0.952074
		0.146335
		0.879327
		0.912182
		0.875171
		0.877264
		0.659096
		0.523251
		0.512348
		0.60569
		0.395229
		1.49407
		1.44013
		0.968798
		1.61993
		0.773689
		1.60361
		1.89172
		1.2401
		0.623451
		0.512673
		0.873102
		0.829391
		0.700926
		0.865151
		1.42263
		0.752579
		1.34768
		0.280397
		0.735241
		0.549561
		0.728529
		0.584871
		1.17943
		0.702842
		1.72183
		1.01199
		0.854224
		0.745697
		0.815469
		0.970063
		0.689794
		0.195125
		0.163931
		0.526218
		1.48672
		0.422453
		0.242486
		0.602928
		1.04175
		0.950764
		1.11666
		0.432553
		1.1573
		0.576491
		1.34009
		0.509607
		0.985535
		0.548177
		0.71552
		2.33766
		0.799553
		1.15143
		0.437364
		1.46463
		0.437364
		0.49557
		1.11993
		0.456508
		0.388503
		1.24356
		0.49
		0.607538
		0.564263
		1.04938
		0.978458
		0.713883
		0.848961
		0.579652
		0.564799
		4.4802
		0.835874
		0.385983
		1.02503
		1.34038
		0.614389
		1.61043
		1.00463
		0.662036
		0.258013
		3.26611
		0.236715
		1.34034
		1.56414
		0.974883
		1.06154
		0.962888
		0.738155
		0.35311
		0.59
		0.55
		0.775477
		1.22636
		0.759521
		0.436341
		2.03874
		0.158568
		0.867131
		1.8257
		0.934821
		1.00112
		1.53286
		0.488397
		0.834174
		1.54955
		1.25491
		0.661527
		1.59168
		0.704
		1.21393
		0.766531
		0.8
		0.507844
		0.213703
		0.669835
		0.796961
		0.576039
		1.02732
		2.87794
		1.14325
		1.4321
		1.18536
		1.42016
		0.161538
		0.382085
		1.17636
		1.39342
		1.49407
		1.17025
		0.523816
		0.583562
		0.461735
		0.850105
		1.3967

[truncated: 35 more sheets: Fig 4b, Fig 4c, Fig 4d, Suppl. Fig1a, Suppl. Fig1b, Suppl. Fig1c, Suppl. Fig1d, Suppl. Fig1e, Suppl. Fig1g, Suppl. Fig2c, Suppl. Fig3a, Suppl. Fig3b, Suppl Fig4a, Suppl. Fig4c, Suppl. Fig4d, Suppl. Fig4g, Suppl Fig4h, Suppl. Fig5b, Suppl. Fig6a, Suppl. Fig6b …]
